# Supplementary material for: Low Expression of miR-375 and miR-190b Differentiates Grade 3 Patients with Endometrial Cancer
Source: Biomolecules. 2021 Feb 13;11(2):274. doi: 10.3390/biom11020274 (PMC7918779; doi:10.3390/biom11020274)
Supplement: Supplementary file 1 [file biomolecules-11-00274-s001.zip]

Archive with 5 entries (4 files):
- biomolecules-1077888-supplementary/
- biomolecules-1077888-supplementary/Pietrus_et_al_Supplement_Table_S2.xlsx
- biomolecules-1077888-supplementary/Pietrus_et_al_Supplement_Table_S3.xlsx
- biomolecules-1077888-supplementary/Supplementary_Figure_S1.pdf
- biomolecules-1077888-supplementary/Supplementary_Table_S1.pdf
