# Supplementary material for: Low Expression of miR-375 and miR-190b Differentiates Grade 3 Patients with Endometrial Cancer
Source: Biomolecules. 2021 Feb 13;11(2):274. doi: 10.3390/biom11020274 (PMC7918779; doi:10.3390/biom11020274)
Supplement: Supplementary file 1 [file biomolecules-11-00274-s001.zip › biomolecules-1077888-supplementary/Pietrus_et_al_Supplement_Table_S2.xlsx]

## Sheet: Summary results
sum(topTags(lrt.srednie21,n=1500)$table[,6]<=0.05)
59
sum(topTags(lrt.srednie31,n=1500)$table[,6]<=0.05)
kruskal.test(q3$Age~q3$G)
Kruskal-Wallis	rank	sum	test
data:	q3$Age	by	q3$G
Kruskal-Wallis	chi-squared	=	4.4166,	df	=	2,	p-value	=	0.1099
kruskal.test(q3$Time_to_last_menstruation~q3$G)
Kruskal-Wallis	rank	sum	test
data:	q3$Time_to_last_menstruation	by	q3$G
Kruskal-Wallis	chi-squared	=	1.0941,	df	=	2,	p-value	=	0.5787
kruskal.test(q3$Number_of_menstruation~q3$G)
Kruskal-Wallis	rank	sum	test
data:	q3$Number_of_menstruation	by	q3$G
Kruskal-Wallis	chi-squared	=	0.85898,	df	=	2,	p-value	=	0.6508
kruskal.test(q3$BMI~q3$G)
Kruskal-Wallis	rank	sum	test
data:	q3$BMI	by	q3$G
Kruskal-Wallis	chi-squared	=	1.3934,	df	=	2,	p-value	=	0.4982
kruskal.test(q3$Pregnancies~q3$G)
Kruskal-Wallis	rank	sum	test
data:	q3$Pregnancies	by	q3$G
Kruskal-Wallis	chi-squared	=	0.87215,	df	=	2,	p-value	=	0.6466

## Sheet: G2 to G1
genes	logFC	logCPM	LR	PValue	FDR
hsa-miR-542-5p	-4.73321	2.54263	21.431	3.66788e-06	0.00555684
hsa-let-7c-3p	-3.51255	2.74365	19.992	7.77667e-06	0.00589083
hsa-miR-3144-3p	4.31912	1.73369	18.4064	1.7846e-05	0.00848481
hsa-miR-424-5p	-3.4467	8.01555	17.2262	3.31826e-05	0.00848481
hsa-miR-432-5p	-2.65471	2.8541	17.1722	3.4139e-05	0.00848481
hsa-miR-548am-3p	2.37583	3.81257	16.8401	4.06648e-05	0.00848481
hsa-miR-133a-3p	-4.51461	5.32404	16.7752	4.20799e-05	0.00848481
hsa-miR-542-3p	-2.78548	8.67723	16.5416	4.75935e-05	0.00848481
hsa-miR-877-5p	2.50662	4.31474	16.3399	5.29376e-05	0.00848481
hsa-miR-552-3p	4.77711	3.64127	16.2332	5.60053e-05	0.00848481
hsa-miR-99a-5p	-2.71625	14.4443	15.6957	7.43941e-05	0.0102461
hsa-miR-125b-2-3p	-2.30154	7.58828	15.4674	8.39415e-05	0.0105976
hsa-miR-99a-3p	-3.2179	4.31338	15.1593	9.88094e-05	0.0115151
hsa-miR-4510	-2.50515	4.0377	14.8978	0.000113494	0.0122816
hsa-miR-1224-5p	3.26501	2.16249	14.4103	0.000146996	0.0142286
hsa-miR-1298-5p	-6.0816	4.73751	14.3688	0.000150269	0.0142286
hsa-miR-152-3p	-1.81054	9.99158	14.0784	0.000175347	0.0156265
hsa-miR-133a-5p	-3.59768	2.50225	13.8758	0.000195299	0.0164376
hsa-miR-136-5p	-2.13961	4.85724	13.3318	0.000260944	0.0208068
hsa-let-7c-5p	-2.16966	10.9856	13.2264	0.000276035	0.0209096
hsa-miR-450b-5p	-2.34951	7.18925	12.7941	0.000347717	0.0247459
hsa-miR-330-5p	1.57796	4.05008	12.7248	0.000360841	0.0247459
hsa-miR-145-5p	-2.75386	9.82755	12.6494	0.000375681	0.0247459
hsa-miR-4726-5p	3.40241	1.41519	12.4097	0.000427113	0.0260865
hsa-miR-548ah-3p	3.17838	4.91444	12.3951	0.00043047	0.0260865
hsa-miR-199b-5p	-2.14482	11.2119	12.2796	0.000457942	0.0266839
hsa-miR-216b-5p	5.10183	3.14788	12.2055	0.000476495	0.0267366
hsa-miR-1307-3p	1.61429	8.46207	11.9866	0.000535852	0.0279061
hsa-miR-221-3p	-1.74991	9.21504	11.9721	0.000540041	0.0279061
hsa-miR-376a-3p	-3.30412	3.72504	11.9245	0.000553991	0.0279061
hsa-miR-450a-5p	-2.43629	7.58101	11.8682	0.000571015	0.0279061
hsa-miR-4664-3p	2.37432	3.30131	11.7922	0.000594788	0.0281595
hsa-miR-1180-3p	1.61673	6.56174	11.7023	0.000624211	0.028657
hsa-miR-548p	3.1302	4.87912	11.5875	0.000663951	0.0295849
hsa-miR-1-3p	-3.14392	11.6389	11.4141	0.000728876	0.0311297
hsa-miR-381-3p	-1.95165	9.29813	11.3867	0.000739715	0.0311297
hsa-miR-941	1.4174	7.73184	11.25	0.000796225	0.0326022
hsa-miR-127-5p	-1.90347	4.88789	11.0773	0.000873925	0.0335394
hsa-miR-133b	-4.14791	2.83095	11.0723	0.000876267	0.0335394
hsa-miR-376c-3p	-2.31214	4.4901	11.0528	0.000885528	0.0335394
hsa-miR-4659a-3p	3.35434	1.43494	11.0042	0.000909035	0.03359
hsa-miR-377-3p	-2.02957	3.33352	10.9288	0.000946797	0.0341523
hsa-miR-100-5p	-2.18268	13.8097	10.7519	0.00104172	0.0367026
hsa-miR-23b-3p	-1.58202	10.7155	10.5786	0.00114404	0.0386307
hsa-miR-548x-3p	4.52332	1.82278	10.5731	0.00114745	0.0386307
hsa-miR-143-3p	-1.94913	16.797	10.4671	0.00121521	0.0400228
hsa-miR-145-3p	-1.9875	8.97813	10.3835	0.00127144	0.0409836
hsa-miR-217	3.2562	3.22778	10.2708	0.00135149	0.042
hsa-miR-203a-5p	3.23013	1.42921	10.2561	0.00136231	0.042
hsa-miR-676-5p	3.17728	1.39851	10.2241	0.00138614	0.042
hsa-miR-199a-5p	-1.55524	11.8663	10.1419	0.0014494	0.0428257
hsa-miR-760	2.1392	2.67232	10.1159	0.00146993	0.0428257
hsa-miR-548ah-5p	3.28354	2.21177	9.98752	0.00157604	0.0445261
hsa-miR-136-3p	-1.88754	5.88397	9.97469	0.00158707	0.0445261
hsa-miR-206	-3.34287	2.25577	9.92766	0.00162814	0.0448478
hsa-miR-7706	2.21361	4.28507	9.87367	0.00167661	0.0453583
hsa-miR-216a-3p	4.30084	1.76892	9.74373	0.00179936	0.0472263
hsa-miR-379-5p	-1.53849	7.84678	9.71571	0.00182699	0.0472263
hsa-miR-27b-5p	-1.31786	4.9821	9.7035	0.00183918	0.0472263
hsa-miR-143-5p	-1.96182	8.21695	9.43001	0.00213463	0.0532364

## Sheet: G3 to G1
genes	logFC	logCPM	LR	PValue	FDR
hsa-miR-3180-3p	6.54968	3.62166	24.6265	6.95893e-07	0.000527139
hsa-miR-3180	6.54968	3.62166	24.6265	6.95893e-07	0.000527139
hsa-miR-1-3p	-4.64246	11.6389	21.1736	4.19501e-06	0.00211848
hsa-miR-301b-3p	3.0207	3.37667	19.4865	1.01316e-05	0.00383734
hsa-miR-375	-3.93661	11.3506	17.918	2.30634e-05	0.00686875
hsa-miR-133a-5p	-4.626	2.50225	17.2598	3.26008e-05	0.00686875
hsa-miR-99b-3p	1.36964	7.6501	17.199	3.3662e-05	0.00686875
hsa-miR-652-3p	1.47858	6.86515	17.0572	3.62706e-05	0.00686875
hsa-miR-145-3p	-2.60687	8.97813	16.7627	4.23573e-05	0.00713015
hsa-miR-133a-3p	-4.46849	5.32404	16.2175	5.64708e-05	0.00811334
hsa-miR-3180-5p	4.8766	2.27576	16.1028	5.99948e-05	0.00811334
hsa-miR-499a-5p	-5.49564	9.26456	15.9726	6.42641e-05	0.00811334
hsa-miR-143-3p	-2.43619	16.797	15.5865	7.88151e-05	0.00840165
hsa-miR-136-5p	-2.36768	4.85724	15.5798	7.90971e-05	0.00840165
hsa-miR-127-5p	-2.32157	4.88789	15.4845	8.31846e-05	0.00840165
hsa-miR-146b-3p	1.97042	5.65359	15.1559	9.89878e-05	0.00937291
hsa-miR-299-3p	-3.13081	2.9312	14.8788	0.000114645	0.0102169
hsa-miR-379-5p	-1.91841	7.84678	14.5262	0.000138221	0.0111772
hsa-miR-521	5.37141	1.86996	14.4343	0.000145132	0.0111772
hsa-miR-4473	2.56088	3.64393	14.372	0.00015002	0.0111772
hsa-miR-519a-3p	7.09073	2.87469	14.3079	0.000155216	0.0111772
hsa-miR-485-3p	-4.15472	1.6859	14.1697	0.000167042	0.0111772
hsa-miR-542-3p	-2.54355	8.67723	14.1401	0.000169686	0.0111772
hsa-miR-424-5p	-3.0278	8.01555	13.9065	0.000192137	0.0116559
hsa-miR-133b	-5.08979	2.83095	13.9045	0.000192341	0.0116559
hsa-miR-190b	-3.20611	3.85763	13.289	0.000266974	0.0155564
hsa-miR-345-5p	1.33381	6.43983	13.1057	0.000294395	0.0156818
hsa-miR-18a-5p	1.94923	5.44931	13.0945	0.000296168	0.0156818
hsa-miR-519a-5p	5.80783	2.08586	13.0693	0.00030018	0.0156818
hsa-miR-206	-4.22604	2.25577	12.657	0.00037417	0.0188956
hsa-miR-127-3p	-1.74156	7.88659	12.5033	0.000406227	0.0198527
hsa-miR-381-3p	-2.00989	9.29813	12.0002	0.00053194	0.025184
hsa-miR-3144-3p	3.50048	1.73369	11.6583	0.000639183	0.0293443
hsa-miR-146b-5p	1.52442	12.7726	11.4841	0.00070192	0.0312767
hsa-miR-4474-3p	3.26134	1.51574	11.4243	0.00072489	0.0313774
hsa-miR-421	1.40054	4.66049	11.3459	0.000756154	0.0318215
hsa-let-7b-3p	-1.3875	5.09262	11.1975	0.000819055	0.033537
hsa-miR-18a-3p	1.97777	2.84019	11.0509	0.00088645	0.0353414
hsa-miR-145-5p	-2.5385	9.82755	10.9886	0.000916749	0.0356122
hsa-miR-641	1.68241	2.99951	10.6537	0.00109852	0.0416065
hsa-miR-376c-3p	-2.25907	4.4901	10.4787	0.00120762	0.044623
hsa-miR-3688-3p	2.90029	1.64476	10.3072	0.00132509	0.0477978
hsa-miR-124-3p	-4.34581	1.75162	10.2006	0.00140398	0.0494659
hsa-miR-1298-5p	-4.71248	4.73751	10.0828	0.00149656	0.0515294

## Sheet: G3 to G2
genes	logFC	logCPM	LR	PValue	FDR
hsa-miR-375	-4.34297	11.3506	19.9073	8.12892e-06	0.0123153
hsa-miR-3180-5p	6.10789	2.27576	16.884	3.97341e-05	0.0300986
hsa-miR-483-3p	6.32459	5.34956	15.4951	8.27194e-05	0.0417733
hsa-miR-214-3p	2.72448	8.22677	13.822	0.000200973	0.0761184

## Sheet: G2 to G1 (Read's mediana > 5)
genes	logFC	logCPM	LR	PValue	FDR
hsa-miR-424-5p	-3.4467	8.01555	17.2262	3.31826e-05	0.00465851
hsa-miR-548am-3p	2.37583	3.81257	16.8401	4.06648e-05	0.00465851
hsa-miR-542-3p	-2.78548	8.67723	16.5416	4.75935e-05	0.00465851
hsa-miR-877-5p	2.50662	4.31474	16.3399	5.29376e-05	0.00465851
hsa-miR-99a-5p	-2.71625	14.4443	15.6957	7.43941e-05	0.00492457
hsa-miR-125b-2-3p	-2.30154	7.58828	15.4674	8.39415e-05	0.00492457
hsa-miR-99a-3p	-3.2179	4.31338	15.1593	9.88094e-05	0.0049687
hsa-miR-4510	-2.50515	4.0377	14.8978	0.000113494	0.00499372
hsa-miR-152-3p	-1.81054	9.99158	14.0784	0.000175347	0.00685801
hsa-miR-136-5p	-2.13961	4.85724	13.3318	0.000260944	0.00883311
hsa-let-7c-5p	-2.16966	10.9856	13.2264	0.000276035	0.00883311
hsa-miR-450b-5p	-2.34951	7.18925	12.7941	0.000347717	0.00944569
hsa-miR-330-5p	1.57796	4.05008	12.7248	0.000360841	0.00944569
hsa-miR-145-5p	-2.75386	9.82755	12.6494	0.000375681	0.00944569
hsa-miR-199b-5p	-2.14482	11.2119	12.2796	0.000457942	0.0107464
hsa-miR-1307-3p	1.61429	8.46207	11.9866	0.000535852	0.0111665
hsa-miR-221-3p	-1.74991	9.21504	11.9721	0.000540041	0.0111665
hsa-miR-450a-5p	-2.43629	7.58101	11.8682	0.000571015	0.0111665
hsa-miR-1180-3p	1.61673	6.56174	11.7024	0.000624211	0.0115643
hsa-miR-1-3p	-3.14392	11.6389	11.4141	0.000728876	0.012399
hsa-miR-381-3p	-1.95165	9.29813	11.3867	0.000739715	0.012399
hsa-miR-941	1.4174	7.73184	11.25	0.000796225	0.0127396
hsa-miR-127-5p	-1.90347	4.88789	11.0773	0.000873925	0.0129878
hsa-miR-376c-3p	-2.31214	4.4901	11.0528	0.000885528	0.0129878
hsa-miR-100-5p	-2.18268	13.8097	10.7519	0.00104172	0.0146675
hsa-miR-23b-3p	-1.58202	10.7155	10.5786	0.00114404	0.0154885
hsa-miR-143-3p	-1.94913	16.797	10.4671	0.00121521	0.0158428
hsa-miR-145-3p	-1.9875	8.97813	10.3835	0.00127144	0.0159838
hsa-miR-199a-5p	-1.55524	11.8663	10.1419	0.0014494	0.0175927
hsa-miR-136-3p	-1.88754	5.88397	9.97469	0.00158707	0.0186216
hsa-miR-7706	2.21361	4.28507	9.87367	0.00167661	0.0190376
hsa-miR-379-5p	-1.53849	7.84678	9.71571	0.00182699	0.0196179
hsa-miR-27b-5p	-1.31786	4.9821	9.7035	0.00183918	0.0196179
hsa-miR-143-5p	-1.96182	8.21695	9.43001	0.00213463	0.0220997
hsa-miR-127-3p	-1.48221	7.88659	9.29626	0.00229622	0.0230934
hsa-miR-410-3p	-1.79258	3.1769	8.96821	0.00274718	0.0268613
hsa-miR-125b-5p	-1.78861	12.69	8.7376	0.00311715	0.0296551
hsa-miR-1301-3p	1.59494	5.10937	8.64497	0.00327966	0.03038
hsa-miR-196b-5p	-1.6206	8.90043	8.38574	0.00378177	0.0341329
hsa-miR-134-5p	-1.61266	4.90738	8.32604	0.00390807	0.034391
hsa-miR-1271-5p	-1.52035	3.9498	8.25174	0.0040713	0.0349536
hsa-miR-222-3p	-1.37784	8.28718	8.03453	0.00458939	0.0384635
hsa-miR-494-3p	-1.44531	3.86659	7.93928	0.00483731	0.0395312
hsa-miR-27b-3p	-1.15003	14.1594	7.90076	0.0049414	0.0395312
hsa-miR-26a-5p	-1.114	14.9267	7.81377	0.00518497	0.040558
hsa-miR-361-5p	-0.891805	7.31637	7.71415	0.00547896	0.0413223
hsa-miR-424-3p	-2.30911	6.41248	7.70151	0.00551746	0.0413223
hsa-miR-484	1.29064	7.18282	7.52728	0.00607718	0.044566
hsa-miR-425-5p	1.26076	8.70421	7.44072	0.00637643	0.0457427
hsa-miR-382-5p	-1.47353	3.95417	7.40687	0.00649754	0.0457427
hsa-miR-652-3p	0.957533	6.86515	7.17298	0.00740098	0.0503296

## Sheet: G3 to G1 (Read's  median >5)
genes	logFC	logCPM	LR	PValue	FDR
hsa-miR-1-3p	-4.64246	11.6389	21.1736	4.19501e-06	0.00147664
hsa-miR-375	-3.93661	11.3506	17.918	2.30634e-05	0.00298196
hsa-miR-99b-3p	1.36964	7.6501	17.199	3.3662e-05	0.00298196
hsa-miR-652-3p	1.47858	6.86515	17.0572	3.62706e-05	0.00298196
hsa-miR-145-3p	-2.60687	8.97813	16.7627	4.23573e-05	0.00298196
hsa-miR-499a-5p	-5.49564	9.26456	15.9727	6.42641e-05	0.00325344
hsa-miR-143-3p	-2.43619	16.797	15.5865	7.88151e-05	0.00325344
hsa-miR-136-5p	-2.36768	4.85724	15.5798	7.90971e-05	0.00325344
hsa-miR-127-5p	-2.32157	4.88789	15.4845	8.31846e-05	0.00325344
hsa-miR-146b-3p	1.97042	5.65359	15.1559	9.89878e-05	0.00348437
hsa-miR-379-5p	-1.91841	7.84678	14.5262	0.000138221	0.00440059
hsa-miR-4473	2.56088	3.64393	14.372	0.00015002	0.00440059
hsa-miR-542-3p	-2.54355	8.67723	14.1401	0.000169686	0.00459459
hsa-miR-424-5p	-3.0278	8.01555	13.9065	0.000192137	0.00483087
hsa-miR-190b	-3.20611	3.85763	13.289	0.000266974	0.00613241
hsa-miR-345-5p	1.33381	6.43983	13.1057	0.000294395	0.00613241
hsa-miR-18a-5p	1.94923	5.44931	13.0945	0.000296168	0.00613241
hsa-miR-127-3p	-1.74156	7.88659	12.5033	0.000406227	0.007944
hsa-miR-381-3p	-2.00989	9.29813	12.0002	0.00053194	0.00985488
hsa-miR-146b-5p	1.52442	12.7726	11.4842	0.00070192	0.0123538
hsa-miR-421	1.40054	4.66049	11.3459	0.000756154	0.0126746
hsa-let-7b-3p	-1.3875	5.09262	11.1975	0.000819055	0.0131049
hsa-miR-145-5p	-2.5385	9.82755	10.9886	0.000916749	0.0140302
hsa-miR-376c-3p	-2.25907	4.4901	10.4787	0.00120762	0.0177117
hsa-miR-143-5p	-2.02636	8.21695	9.96742	0.00159335	0.0224344
hsa-miR-136-3p	-1.88104	5.88397	9.86767	0.00168209	0.0227729
hsa-miR-140-5p	-1.5145	8.24962	9.72271	0.00182005	0.0232079
hsa-miR-450b-5p	-2.0072	7.18925	9.66542	0.00187769	0.0232079
hsa-miR-134-5p	-1.77052	4.90738	9.63214	0.00191201	0.0232079
hsa-miR-196b-5p	-1.73252	8.90043	9.48212	0.00207484	0.0238024
hsa-miR-411-5p	-1.86459	7.30471	9.46331	0.00209623	0.0238024
hsa-miR-450a-5p	-2.09713	7.58101	9.10037	0.00255558	0.0281114
hsa-miR-330-5p	1.35042	4.05008	8.91623	0.00282648	0.0301491
hsa-miR-126-5p	-1.49738	8.63611	8.75838	0.00308183	0.0313219
hsa-miR-32-5p	1.25661	8.44516	8.73921	0.00311439	0.0313219
hsa-miR-629-5p	1.6853	6.27036	8.12746	0.00435997	0.0426308
hsa-miR-1303	1.75929	3.99865	7.82721	0.00514656	0.0475159
hsa-miR-149-5p	1.46551	5.75161	7.80033	0.00522367	0.0475159
hsa-miR-1307-3p	1.29915	8.46207	7.78625	0.00526455	0.0475159
hsa-miR-130b-3p	1.40933	5.30176	7.67883	0.00558724	0.0491677
hsa-miR-877-5p	1.70558	4.31474	7.48163	0.00623316	0.053514

## Sheet: G3 do G2 (Read's median >5)
genes	logFC	logCPM	LR	PValue	FDR
hsa-miR-375	-4.34297	11.3506	19.9073	8.12892e-06	0.00286138
hsa-miR-214-3p	2.72448	8.22677	13.822	0.000200973	0.0294932
hsa-miR-190b	-3.33482	3.85763	13.402	0.000251362	0.0294932
hsa-miR-194-5p	-1.81479	8.08471	8.12781	0.00435913	0.265437
