# Supplementary material for: Low Expression of miR-375 and miR-190b Differentiates Grade 3 Patients with Endometrial Cancer
Source: Biomolecules. 2021 Feb 13;11(2):274. doi: 10.3390/biom11020274 (PMC7918779; doi:10.3390/biom11020274)
Supplement: Supplementary file 1 [file biomolecules-11-00274-s001.zip › biomolecules-1077888-supplementary/Pietrus_et_al_Supplement_Table_S3.xlsx]

## Sheet: wszystkie
GO.ID	proces	p
GO:0045944	positive regulation of transcription by ...	6.3e-05
GO:0045596	negative regulation of cell differentiat...	9.7e-05
GO:0019048	modulation by virus of host morphology o...	0.00015
GO:0002763	positive regulation of myeloid leukocyte...	0.00049
GO:0043488	regulation of mRNA stability	0.0006
GO:0021854	hypothalamus development	0.00065
GO:0048738	cardiac muscle tissue development	0.0008
GO:0071363	cellular response to growth factor stimu...	0.00084
GO:1901021	positive regulation of calcium ion trans...	0.00105
GO:0017148	negative regulation of translation	0.00129
GO:0045892	negative regulation of transcription, DN...	0.00142
GO:0019835	cytolysis	0.00152
GO:0099171	presynaptic modulation of chemical synap...	0.00165
GO:0000122	negative regulation of transcription by ...	0.00169
GO:0010718	positive regulation of epithelial to mes...	0.00173
GO:0043525	positive regulation of neuron apoptotic ...	0.00176
GO:0048532	anatomical structure arrangement	0.00177
GO:0043009	chordate embryonic development	0.00188
GO:0016571	histone methylation	0.00202
GO:0007167	enzyme linked receptor protein signaling...	0.00218
GO:1903201	regulation of oxidative stress-induced c...	0.00226
GO:0042147	retrograde transport, endosome to Golgi	0.0024
GO:0010922	positive regulation of phosphatase activ...	0.00241
GO:0060688	regulation of morphogenesis of a branchi...	0.00247
GO:0072659	protein localization to plasma membrane	0.00251
GO:1902667	regulation of axon guidance	0.00265
GO:0051241	negative regulation of multicellular org...	0.00294
GO:0048732	gland development	0.003
GO:0042476	odontogenesis	0.0031
GO:0030307	positive regulation of cell growth	0.00316
GO:0007267	cell-cell signaling	0.00321
GO:0008585	female gonad development	0.00326
GO:0045786	negative regulation of cell cycle	0.00353
GO:0006470	protein dephosphorylation	0.00378
GO:0048286	lung alveolus development	0.00389
GO:0050896	response to stimulus	0.00391
GO:0009966	regulation of signal transduction	0.00394
GO:0001658	branching involved in ureteric bud morph...	0.00411
GO:0045165	cell fate commitment	0.00413
GO:0032330	regulation of chondrocyte differentiatio...	0.00419
GO:0042276	error-prone translesion synthesis	0.00427
GO:0048644	muscle organ morphogenesis	0.00437
GO:0016579	protein deubiquitination	0.00439
GO:0042752	regulation of circadian rhythm	0.00454
GO:0035303	regulation of dephosphorylation	0.00455
GO:0007589	body fluid secretion	0.00458
GO:0023057	negative regulation of signaling	0.00459
GO:0110110	positive regulation of animal organ morp...	0.00462
GO:0008584	male gonad development	0.00477
GO:0045444	fat cell differentiation	0.00487
GO:0060429	epithelium development	0.00495
GO:0007188	adenylate cyclase-modulating G protein-c...	0.00501
GO:0043583	ear development	0.00511
GO:0070918	production of small RNA involved in gene...	0.00516
GO:0048566	embryonic digestive tract development	0.00518
GO:0065009	regulation of molecular function	0.00544
GO:0060173	limb development	0.00545
GO:0070527	platelet aggregation	0.00547
GO:0045637	regulation of myeloid cell differentiati...	0.00558
GO:0017145	stem cell division	0.00592
GO:0032868	response to insulin	0.00594
GO:0006473	protein acetylation	0.00605
GO:0030501	positive regulation of bone mineralizati...	0.00612
GO:0032535	regulation of cellular component size	0.00618
GO:0030838	positive regulation of actin filament po...	0.00629
GO:0090257	regulation of muscle system process	0.00643
GO:0061045	negative regulation of wound healing	0.00664
GO:0051204	protein insertion into mitochondrial mem...	0.00664
GO:0007632	visual behavior	0.00664
GO:1990138	neuron projection extension	0.00665
GO:0009952	anterior/posterior pattern specification	0.00681
GO:0048638	regulation of developmental growth	0.00681
GO:0050819	negative regulation of coagulation	0.00687
GO:0010648	negative regulation of cell communicatio...	0.007
GO:0043950	positive regulation of cAMP-mediated sig...	0.00715
GO:0007435	salivary gland morphogenesis	0.00729
GO:0048844	artery morphogenesis	0.00732
GO:0071375	cellular response to peptide hormone sti...	0.0074
GO:1902373	negative regulation of mRNA catabolic pr...	0.00744
GO:0021542	dentate gyrus development	0.00747
GO:0010880	regulation of release of sequestered cal...	0.00755
GO:0097107	postsynaptic density assembly	0.00758
GO:0030278	regulation of ossification	0.00761
GO:0036294	cellular response to decreased oxygen le...	0.00773
GO:0030334	regulation of cell migration	0.00773
GO:0010543	regulation of platelet activation	0.00784
GO:0007409	axonogenesis	0.00788
GO:0030514	negative regulation of BMP signaling pat...	0.00809
GO:0090504	epiboly	0.0082
GO:1905332	positive regulation of morphogenesis of ...	0.00841
GO:0048634	regulation of muscle organ development	0.00873
GO:0050685	positive regulation of mRNA processing	0.00879
GO:0086065	cell communication involved in cardiac c...	0.0089
GO:0031018	endocrine pancreas development	0.00891
GO:0006810	transport	0.00896
GO:2000045	regulation of G1/S transition of mitotic...	0.00903
GO:0048259	regulation of receptor-mediated endocyto...	0.00904
GO:0048662	negative regulation of smooth muscle cel...	0.00913
GO:0018193	peptidyl-amino acid modification	0.00917
GO:0120162	positive regulation of cold-induced ther...	0.00925

## Sheet: 32
GO.ID	proces	p
GO:0048704	embryonic skeletal system morphogenesis	0.0031
GO:0044089	positive regulation of cellular componen...	0.0034
GO:0007411	axon guidance	0.0039
GO:0006959	humoral immune response	0.0043
GO:0030326	embryonic limb morphogenesis	0.005
GO:0043604	amide biosynthetic process	0.0051
GO:0061061	muscle structure development	0.0067
GO:0007568	aging	0.0069
GO:0051604	protein maturation	0.0083
GO:0006875	cellular metal ion homeostasis	0.01
GO:0009891	positive regulation of biosynthetic proc...	0.0135
GO:0072503	cellular divalent inorganic cation homeo...	0.0149
GO:0006417	regulation of translation	0.015
GO:0010557	positive regulation of macromolecule bio...	0.015
GO:0035270	endocrine system development	0.0155
GO:0006874	cellular calcium ion homeostasis	0.0165
GO:0010628	positive regulation of gene expression	0.0165
GO:0007517	muscle organ development	0.017
GO:0045665	negative regulation of neuron differenti...	0.0174
GO:0031328	positive regulation of cellular biosynth...	0.0185
GO:1901652	response to peptide	0.0185
GO:0050793	regulation of developmental process	0.0187
GO:0045944	positive regulation of transcription by ...	0.019
GO:0055074	calcium ion homeostasis	0.0193
GO:0051254	positive regulation of RNA metabolic pro...	0.0208
GO:0008064	regulation of actin polymerization or de...	0.0223
GO:0030832	regulation of actin filament length	0.0223
GO:0031503	protein-containing complex localization	0.025
GO:0051130	positive regulation of cellular componen...	0.0256
GO:0060996	dendritic spine development	0.0258
GO:0043043	peptide biosynthetic process	0.0259
GO:0018205	peptidyl-lysine modification	0.0263
GO:0045595	regulation of cell differentiation	0.0273
GO:0032535	regulation of cellular component size	0.0285
GO:0090066	regulation of anatomical structure size	0.0287
GO:0010721	negative regulation of cell development	0.0287
GO:0045893	positive regulation of transcription, DN...	0.0297
GO:1902680	positive regulation of RNA biosynthetic ...	0.0299
GO:1903508	positive regulation of nucleic acid-temp...	0.0299
GO:0007519	skeletal muscle tissue development	0.0299
GO:0060538	skeletal muscle organ development	0.0299
GO:0046847	filopodium assembly	0.0309
GO:0007154	cell communication	0.0325
GO:0051239	regulation of multicellular organismal p...	0.0336
GO:1904062	regulation of cation transmembrane trans...	0.0338
GO:0003007	heart morphogenesis	0.034
GO:0019827	stem cell population maintenance	0.0341
GO:0098727	maintenance of cell number	0.0341
GO:0007165	signal transduction	0.0341
GO:2000026	regulation of multicellular organismal d...	0.0353

## Sheet: 31
GO.ID	proces	p
GO:0017148	negative regulation of translation	0.00014
GO:0045892	negative regulation of transcription, DN...	0.00032
GO:0019835	cytolysis	0.00067
GO:0030308	negative regulation of cell growth	0.001
GO:0022904	respiratory electron transport chain	0.00106
GO:0045596	negative regulation of cell differentiat...	0.00128
GO:2001252	positive regulation of chromosome organi...	0.00139
GO:0007435	salivary gland morphogenesis	0.00143
GO:0019048	modulation by virus of host morphology o...	0.00171
GO:0046907	intracellular transport	0.00182
GO:0045446	endothelial cell differentiation	0.00183
GO:0051346	negative regulation of hydrolase activit...	0.00202
GO:0055007	cardiac muscle cell differentiation	0.00225
GO:0043488	regulation of mRNA stability	0.0026
GO:0010613	positive regulation of cardiac muscle hy...	0.00263
GO:0099072	regulation of postsynaptic membrane neur...	0.00283
GO:0000729	DNA double-strand break processing	0.00287
GO:0016579	protein deubiquitination	0.00293
GO:0045935	positive regulation of nucleobase-contai...	0.00297
GO:0048841	regulation of axon extension involved in...	0.00317
GO:0003002	regionalization	0.00362
GO:0060390	regulation of SMAD protein signal transd...	0.00379
GO:0048589	developmental growth	0.0039
GO:2000765	regulation of cytoplasmic translation	0.00394
GO:0042276	error-prone translesion synthesis	0.00422
GO:0010922	positive regulation of phosphatase activ...	0.00449
GO:0046129	purine ribonucleoside biosynthetic proce...	0.00452
GO:0016570	histone modification	0.00469
GO:0045944	positive regulation of transcription by ...	0.00472
GO:0099068	postsynapse assembly	0.0048
GO:0003016	respiratory system process	0.00489
GO:0051491	positive regulation of filopodium assemb...	0.00491
GO:1990778	protein localization to cell periphery	0.00491
GO:0035315	hair cell differentiation	0.0051
GO:0090101	negative regulation of transmembrane rec...	0.0051
GO:0072148	epithelial cell fate commitment	0.00521
GO:0006119	oxidative phosphorylation	0.00545
GO:0032271	regulation of protein polymerization	0.0059
GO:0002763	positive regulation of myeloid leukocyte...	0.0059
GO:0007179	transforming growth factor beta receptor...	0.00623
GO:1903313	positive regulation of mRNA metabolic pr...	0.00647
GO:0071495	cellular response to endogenous stimulus	0.00659
GO:0042481	regulation of odontogenesis	0.00672
GO:0006473	protein acetylation	0.00712
GO:0090287	regulation of cellular response to growt...	0.00714
GO:0048532	anatomical structure arrangement	0.00735
GO:0034405	response to fluid shear stress	0.00744
GO:0045786	negative regulation of cell cycle	0.00761
GO:0042886	amide transport	0.00789
GO:0099175	regulation of postsynapse organization	0.00838

## Sheet: 21
GO.ID	proces	p
GO:0045944	positive regulation of transcription by ...	0.00013
GO:1901021	positive regulation of calcium ion trans...	0.00026
GO:0048286	lung alveolus development	0.00053
GO:0048732	gland development	0.0009
GO:0045596	negative regulation of cell differentiat...	0.00118
GO:0048638	regulation of developmental growth	0.00134
GO:0072659	protein localization to plasma membrane	0.00202
GO:0051241	negative regulation of multicellular org...	0.00222
GO:0045444	fat cell differentiation	0.00229
GO:1901992	positive regulation of mitotic cell cycl...	0.00239
GO:0003002	regionalization	0.00243
GO:0045892	negative regulation of transcription, DN...	0.00246
GO:0048268	clathrin coat assembly	0.00256
GO:0030307	positive regulation of cell growth	0.00277
GO:0071312	cellular response to alkaloid	0.00287
GO:0045744	negative regulation of G protein-coupled...	0.00298
GO:0008016	regulation of heart contraction	0.00317
GO:0050678	regulation of epithelial cell proliferat...	0.00328
GO:0002763	positive regulation of myeloid leukocyte...	0.00346
GO:0045577	regulation of B cell differentiation	0.00351
GO:0021536	diencephalon development	0.00361
GO:0001701	in utero embryonic development	0.00376
GO:0031018	endocrine pancreas development	0.00377
GO:0006836	neurotransmitter transport	0.00407
GO:0010171	body morphogenesis	0.00426
GO:0016579	protein deubiquitination	0.00437
GO:1901028	regulation of mitochondrial outer membra...	0.00446
GO:2000045	regulation of G1/S transition of mitotic...	0.00448
GO:0007632	visual behavior	0.00452
GO:0021542	dentate gyrus development	0.00472
GO:0035306	positive regulation of dephosphorylation	0.00473
GO:0043525	positive regulation of neuron apoptotic ...	0.00486
GO:0007223	Wnt signaling pathway, calcium modulatin...	0.0049
GO:0048511	rhythmic process	0.00515
GO:0060428	lung epithelium development	0.00519
GO:0055007	cardiac muscle cell differentiation	0.00542
GO:0010717	regulation of epithelial to mesenchymal ...	0.00543
GO:0002067	glandular epithelial cell differentiatio...	0.00544
GO:0048103	somatic stem cell division	0.00552
GO:0061138	morphogenesis of a branching epithelium	0.00553
GO:0051204	protein insertion into mitochondrial mem...	0.00616
GO:0002181	cytoplasmic translation	0.00633
GO:0048608	reproductive structure development	0.00642
GO:0048662	negative regulation of smooth muscle cel...	0.0066
GO:0009791	post-embryonic development	0.00667
GO:0072080	nephron tubule development	0.00672
GO:0019835	cytolysis	0.00673
GO:0032868	response to insulin	0.007
GO:0002092	positive regulation of receptor internal...	0.00711
GO:0006357	regulation of transcription by RNA polym...	0.00726
